# Supplementary material for: One-Stage Multilevel Surgery for Treatment of Obstructive Sleep Apnea Syndrome
Source: J Clin Med. 2021 Oct 20;10(21):4822. doi: 10.3390/jcm10214822 (PMC8584839; doi:10.3390/jcm10214822)
Supplement: Supplementary file 1 [file jcm-10-04822-s001.zip]

Archive with 1 entries (1 files):
- jcm-1415892-supplementary.mp4
